# Supplementary material for: MHC-linked and un-linked class I genes in the wallaby
Source: BMC Genomics. 2009 Jul 14;10:310. doi: 10.1186/1471-2164-10-310 (PMC2719672; doi:10.1186/1471-2164-10-310)
Supplement: Additional file 1 — Table of all annotated genes. The co-ordinates of all genes and pseudogenes annotated on each BAC. [file 1471-2164-10-310-S1.xls]

## Sheet: Supplementary Table 1.csv
BAC	START	END	STRAND	BIOTYPE	DESCRIPTION
-----------	--------------	---------	-------	--------------------------	-------------
MeKba_193K19	79154	82245	1	processed_pseudogene	protein phosphatase 1, regulatory (inhibitor) subunit 12A (PPP1R12A) pseudogene
MeKba_193K19	107001	111044	-1	protein_coding	novel major histocompatibility complex, class I protein (Maeu-UJ)
MeKba_193K19	151663	155402	-1	protein_coding	novel major histocompatibility complex, class I protein (pseudogene)
MeKba_165K22	24892	28674	-1	protein_coding	novel major histocompatibility complex, class I protein (Maeu-UI)
MeKba_165K22	80282	89122	1	unprocessed_pseudogene	golgi autoantigen, golgin subfamily a, 3 (GOLGA3) pseudogene
MeKba_165K22	108861	110144	1	unprocessed_pseudogene	major histocompatibility complex, class I pseudogene
MeKba_165K22	141208	141969	-1	processed_pseudogene	pantothenate kinase 2 (Hallervorden-Spatz syndrome) (PANK2) pseudogene
MeKba_165K22	151125	157806	1	protein_coding	cyclic AMP phosphoprotein, 19 kD (ARPP-19)
MeKba_280H20	6933	26561	1	unprocessed_pseudogene	Rho GTPase activating protein 20 (ARHGAP20) pseudogene
MeKba_280H20	70238	70549	-1	processed_pseudogene	nucleophosmin (nucleolar phosphoprotein B23, numatrin) (NPM1) pseudogene
MeKba_280H20	82017	82323	-1	processed_pseudogene	nucleophosmin (nucleolar phosphoprotein B23, numatrin) (NPM1) pseudogene
MeKba_280H20	84501	102707	-1	unprocessed_pseudogene	ankyrin repeat domain 26 (ANKRD26) pseudogene
MeKba_280H20	100067	101353	-1	processed_pseudogene	karyopherin (importin) beta 1 (KPNB1) pseudogene
MeKba_280H20	115915	116433	-1	unprocessed_pseudogene	major histocompatibility complex, class I pseudogene
MeKba_280H20	144328	147620	1	unprocessed_pseudogene	major histocompatibility complex, class I pseudogene
MeKba_280H20	155892	156883	-1	processed_pseudogene	novel zinc finger pseudogene (similar to human ZNF585B)
MeKba_192E16	1569	15739	1	unprocessed_pseudogene	pseudogene similar to Pan troglodytes calcium-sensing receptor like 1 (CASRL1)
MeKba_192E16	31638	42152	-1	unprocessed_pseudogene	zinc finger protein pseudogene (similar to human ZNF74)
MeKba_192E16	61804	63603	1	processed_pseudogene	heterogeneous nuclear ribonucleoprotein M (HNRPM) pseudogene
MeKba_192E16	86214	89822	1	unprocessed_pseudogene	major histocompatibility complex, class I pseudogene
MeKba_192E16	110750	113434	1	unprocessed_pseudogene	major histocompatibility complex, class I pseudogene
MeKba_192E16	140392	142764	1	unprocessed_pseudogene	major histocompatibility complex, class I pseudogene
MeKba_282L16	33462	36993	-1	protein_coding	novel major histocompatibility complex, class I protein (Maeu-UB)
MeKba_282L16	72664	73180	1	unprocessed_pseudogene	major histocompatibility complex, class I pseudogene (fragment)
MeKba_282L16	99801	100739	1	protein_coding	novel olfactory receptor protein (similar to human OR5I1)
MeKba_282L16	139947	140885	-1	protein_coding	novel olfactory receptor protein
MeKba_169B10	15905	22672	1	unprocessed_pseudogene	novel zinc finger protein pseudogene
MeKba_169B10	34839	38517	-1	protein_coding	novel major histocompatibility complex, class I protein (Maeu-UD)
MeKba_169B10	72227	72724	1	unprocessed_pseudogene	major histocompatibility complex, class I pseudogene (fragment)
MeKba_169B10	129879	168544	-1	protein_coding	likely orthologue of human G protein-coupled receptor 128 (GPR128)
MeKba_169B10	129968	152946	-1	protein_coding	likely orthologue of human G protein-coupled receptor 128 (GPR128)
MeKba_180C4	3	624	-1	unprocessed_pseudogene	major histocompatibility complex, class I pseudogene
MeKba_180C4	6524	9035	-1	processed_pseudogene	osteoclast associated, immunoglobulin-like receptor (OSCAR) pseudogene
MeKba_180C4	56031	60064	-1	protein_coding	novel major histocompatibility complex, class I protein (Maeu-UN)
MeKba_180C4	60886	61677	-1	processed_pseudogene	DBF4 homolog (S. cerevisiae) (DBF4) pseudogene (fragment)
MeKba_180C4	111388	113118	-1	unprocessed_pseudogene	novel zinc finger protein pseudogene (fragment)
MeKba_49O16	21970	24481	-1	protein_coding	novel major histocompatibility complex, class I protein (Maeu-UP)
MeKba_49O16	49260	49693	1	unprocessed_pseudogene	pseudogene similar to part of human transporter 2, ATP-binding cassette, sub-family B (MDR/TAP) (TAP2)
MeKba_49O16	61688	64633	-1	protein_coding	novel protein similar to human proteasome (prosome, macropain) subunit, beta type, 8 (PSMB8)
MeKba_49O16	70023	78810	-1	unprocessed_pseudogene	pseudogene similar to human transporter 1, ATP-binding cassette, sub-family B (MDR/TAP) (TAP1)
MeKba_49O16	79371	83811	1	protein_coding	novel protein similar to human proteasome (prosome, macropain) subunit, beta type, 9 (PSMB9)
MeKba_49O16	118148	119205	-1	unprocessed_pseudogene	novel major histocompatibility complex, class I pseudogene (fragment)
MeKba_49O16	135992	136936	-1	protein_coding	novel olfactory receptor
MeKba_49O16	153368	155803	-1	processed_pseudogene	pseudogene similar to human protease, serine, 36 (PRSS36)
MeKba_241L16	4993	6027	1	unprocessed_pseudogene	major histocompatibility complex, class II, alpha pseudogene (fragment)
MeKba_241L16	8532	9020	1	processed_pseudogene	pseudogene similar to human destrin (actin depolymerizing factor) (DSTN)
MeKba_241L16	26003	31993	-1	unprocessed_pseudogene	major histocompatibility complex, class II, beta pseudogene
MeKba_241L16	51009	54322	1	unprocessed_pseudogene	major histocompatibility complex, class II, alpha pseudogene
MeKba_241L16	58094	58954	1	processed_pseudogene	pseudogene similar to human mortality factor 4 like 1 (MORF4L1)
MeKba_241L16	65488	70240	-1	protein_coding	novel major histocompatibility complex, class I protein (Maeu-UM)
MeKba_241L16	93210	93545	1	processed_pseudogene	pseudogene similar to human small nuclear ribonucleoprotein D2 polypeptide 16.5kDa (SNRPD2)
MeKba_241L16	102050	105112	-1	protein_coding	novel major histocompatibility complex, class I protein (Maeu-UL)
MeKba_241L16	134361	135015	-1	unprocessed_pseudogene	pseudogene similar to the 5' end of human transporter 2, ATP-binding cassette, sub-family B (MDR/TAP) (TAP2)
MeKba_241L16	155610	158836	-1	protein_coding	novel major histocompatibility complex, class I protein (Maeu-UE)
MEKBa_146G2	6124	8736	-1	protein_coding	novel major histocompatibility complex, class I protein (Maeu-UE)
MEKBa_146G2	53428	53846	-1	processed_pseudogene	profilin 1 (PFN1) pseudogene
MEKBa_146G2	107840	109265	1	unprocessed_pseudogene	major histocompatibility complex, class II, alpha pseudogene
MEKBa_146G2	117947	125683	-1	protein_coding	novel protein similar to human transporter 2, ATP-binding cassette, sub-family B (MDR/TAP) (TAP2)
MEKBa_146G2	138940	141573	-1	protein_coding	novel major histocompatibility complex, class I protein (MaeuUO)
MEKBa_242G6	192	2215	-1	unprocessed_pseudogene	osteoclast associated, immunoglobulin-like receptor (OSCAR) pseudogene
MEKBa_242G6	11810	25888	-1	protein_coding	novel protein similar to human transporter 2, ATP-binding cassette, sub-family B (MDR/TAP) (TAP2)
MEKBa_242G6	42407	45915	-1	unprocessed_pseudogene	novel major histocompatibility complex, class I, protein (pseudogene)
MEKBa_242G6	73498	76254	-1	protein_coding	novel protein similar to human proteasome (prosome, macropain) subunit, beta type, 8 (PSMB8)
MEKBa_242G6	81824	92339	-1	protein_coding	novel protein similar to human transporter 1, ATP-binding cassette, sub-family B (MDR/TAP) (TAP1)
MEKBa_242G6	92908	97206	1	protein_coding	novel protein similar to human proteasome (prosome, macropain) subunit, beta type, 9 (PSMB9)
MEKBa_242G6	125624	130119	-1	protein_coding	novel major histocompatibility complex, class I, protein (Maeu-UK)
MEKBa_242G6	172388	177178	-1	protein_coding	novel major histocompatibility, class II, DM beta protein
MEKBa_248E8	18594	22338	-1	protein_coding	novel major histocompatibility complex, class I protein (MaeuUA)
MEKBa_248E8	64254	66479	-1	unprocessed_pseudogene	major histocompatibility complex, class I pseudogene
MEKBa_248E8	105275	108311	1	processed_pseudogene	protein phosphatase 1, regulatory (inhibitor) subunit 12A (PPP1R12A) pseudogene
MEKBa_211G2	5201	9818	-1	protein_coding	novel major histocompatibility complex, class I protein Maeu-UF)
MEKBa_211G2	26566	27460	-1	unprocessed_pseudogene	vomeronasal receptor pseudogene
MEKBa_211G2	46033	64393	-1	unprocessed_pseudogene	NUF2, NDC80 kinetochore complex component, homolog (S. cerevisiae) (NUF2) pseudogene
MEKBa_211G2	74504	78050	-1	protein_coding	novel major histocompatibility complex, class I protein (Maeu-UH)
